# Supplementary material for: Fabrication and Characterization of Porous PEGDA Hydrogels for Articular Cartilage Regeneration
Source: Gels. 2024 Jun 26;10(7):422. doi: 10.3390/gels10070422 (PMC11276562; doi:10.3390/gels10070422)
Supplement: Supplementary file 1 [file gels-10-00422-s001.zip]

Archive with 1 entries (1 files):
- gels-2994295-supplementary.pdf
